# Supplementary material for: Association of immune cell composition with the risk factors and incidence of acute coronary syndrome
Source: Clin Epigenetics. 2023 Jul 17;15:115. doi: 10.1186/s13148-023-01527-4 (PMC10353119; doi:10.1186/s13148-023-01527-4)
Supplement: Supplementary file 2 — Additional file 2. Table S3. Association between immune cell composition and risk factors of ACS. [file 13148_2023_1527_MOESM2_ESM.xlsx]

## Sheet: Table S1
Table S1. Characteristics of 18,257 participants in the study
Variables*	Total (n=18,257)	Male (n=7,797)	Female (n=10,460)	P
Age, years	63.24 ± 8.24	66.86 ± 6.60	60.54 ± 8.31	<1.00×10−300
Lym	0.312 (0.256-0.370)	0.294 (0.240-0.352)	0.325 (0.271-0.381)	1.71×10-127
Mono	0.061 (0.046-0.075)	0.064 (0.048-0.079)	0.058 (0.044-0.072)	9.78×10-64
Neu	0.591 (0.531-0.650)	0.602 (0.542-0.662)	0.583 (0.522-0.642)	3.38×10-47
Obesity, n (%)	2,019 (11.06)	762 (9.77)	1,257 (12.02)	1.95×10-6
Hypertension, n (%)	10,747 (58.87)	5,119 (65.65)	5,628 (53.80)	3.64×10-58
Hyperlipidemia, n (%)	7,384 (40.44)	3,231 (41.44)	4,153 (39.70)	0.019
Diabetes, n (%)	3,228 (17.68)	1,564 (20.06)	1,664 (15.91)	4.10×10-13
Smoking, n (%)
Current smoking	3,098 (16.97)	2,926 (37.53)	172 (1.64)	<1.00×10-300
Past smoking	1,824 (9.99)	1,769 (22.69)	55 (0.53)	<1.00×10-300
*, The proportions of leukocyte subsets are from blood routine examination. Lym, lymphocyte proportion; Mono, monocyte proportion; Neu, neutrophil proportion.

## Sheet: Table S2
Table S2. Characteristics of 1,278 participants with DNA methylation profiles in the study
Variables*	Total (n=1,278)	Male (n=630)	Female (n=648)	P
Age, years	65.08 ± 7.28	67.22 ± 5.99	62.99 ± 7.80	1.99×10−26
Lym	0.319 (0.27-0.373)	0.297 (0.251-0.357)	0.338 (0.29-0.39)	8.78×10-16
Mono	0.063 (0.049-0.08)	0.07 (0.057-0.085)	0.058 (0.044-0.071)	7.33×10-24
Neu	0.555 (0.501-0.611)	0.569 (0.512-0.627)	0.543 (0.49-0.594)	4.10×10-8
CD8T	0.084 (0.057-0.116)	0.078 (0.052-0.108)	0.09 (0.065-0.121)	1.14×10−6
CD4T	0.097 (0.069-0.13)	0.086 (0.061-0.122)	0.108 (0.079-0.138)	1.68×10−14
B	0.029 (0.017-0.043)	0.023 (0.012-0.036)	0.035 (0.022-0.047)	7.25×10−24
NK	0.095 (0.068-0.128)	0.098 (0.07-0.132)	0.093 (0.067-0.123)	0.032
Obesity, n (%)	150 (11.74)	67 (10.63)	83 (12.81)	0.263
Hypertension, n (%)	859 (67.21)	443 (70.32)	416 (64.2)	0.023
Hyperlipidemia, n (%)	565 (44.21)	276 (43.81)	289 (44.6)	0.82
Diabetes, n (%)	286 (22.38)	145 (23.02)	141 (21.76)	0.637
Smoking, n (%)
Current smoking	252 (19.72)	238 (37.78)	14 (2.16)	6.67×10−79
Past smoking	152 (11.89)	150 (23.81)	2 (0.31)	2.03×10−61
*, the proportions of leukocyte subtypes are those estimated from DNA methylation profiles. Lym, lymphocyte proportion; Mono, monocyte proportion; Neu, neutrophil proportion; CD8T, CD8+ T cell proportion; CD4T, CD4+ T cell proportion; B, B cell proportion; NK, natural killer cell proportion.

## Sheet: Table S3
Table S3. Association between immune cell composition and risk factors of ACS
Variable	Lym		Mono		Neu		Lym		Mono		Neu		CD8T		CD4T		B		NK
	β (95% CI)	p	β (95% CI)	p	β (95% CI)	p	β (95% CI)	p	β (95% CI)	p	β (95% CI)	p	β (95% CI)	p	β (95% CI)	p	β (95% CI)	p	β (95% CI)	p
Male	-0.264 (-0.303, -0.224)	8.2e-39	0.242 (0.207, 0.278)	1.81e-40	0.152 (0.113, 0.192)	5.53e-14	-0.280 (-0.423 ,-0.136)	0.000144	0.484 (0.345 ,0.622)	1.14033e-11	0.152 (0.008 ,0.297)	0.039	-0.107 (-0.253 ,0.039)	0.15166	-0.467 (-0.608 ,-0.327)	9.65448e-11	-0.572 (-0.712 ,-0.433)	2.14432e-15	0.285 (0.143 ,0.427)	8.94098e-05
Current smoking	-0.112 (-0.159, -0.065)	2.38e-06	-0.012 (-0.054, 0.03)	0.565325	0.062 (0.016, 0.109)	0.00899406	-0.150 (-0.316 ,0.016)	0.077	-0.122 (-0.282 ,0.038)	0.135	0.157 (-0.010 ,0.324)	0.0659728	-0.237 (-0.406 ,-0.068)	0.006	0.399 (0.237 ,0.561)	1.60709e-06	0.246 (0.085 ,0.407)	0.0028328	-0.558 (-0.722 ,-0.394)	3.97182e-11
Past smoking	-0.047 (-0.102, 0.008)	0.093557	-0.015 (-0.064, 0.035)	0.561944	0.018 (-0.037, 0.073)	0.516524	-0.218 (-0.412 ,-0.024)	0.028	0.107 (-0.080 ,0.294)	0.261	0.172 (-0.024 ,0.367)	0.0851529	-0.176 (-0.374 ,0.022)	0.0809999	-0.009 (-0.198 ,0.181)	0.929714	-0.069 (-0.258 ,0.12)	0.473913	-0.209 (-0.401 ,-0.017)	0.0333551
Obesity	0.042 (-0.004, 0.088)	0.070805	0.024 (-0.017, 0.065)	0.250097	-0.049 (-0.094, -0.003)	0.0365167	0.064 (-0.104 ,0.231)	0.457	-0.018 (-0.179 ,0.143)	0.828	-0.044 (-0.212 ,0.125)	0.611579	-0.004 (-0.175 ,0.166)	0.961226	0.069 (-0.095 ,0.233)	0.408171	0.060 (-0.103 ,0.223)	0.470432	0.015 (-0.151 ,0.180)	0.862092
Hypertension	-0.101 (-0.132, -0.071)	8.63e-11	-0.063 (-0.09, -0.035)	8.12e-06	0.123 (0.092, 0.153)	5.14e-15	-0.151 (-0.271 ,-0.031)	0.014	-0.136 (-0.252 ,-0.021)	0.021	0.203 (0.082 ,0.323)	0.00102487	-0.128 (-0.250 ,-0.006)	0.0403861	-0.16 (-0.277 ,-0.043)	0.00742925	0 (-0.116 ,0.116)	0.999686	0.029 (-0.090 ,0.147)	0.632322
Hyperlipidemia	0.071 (0.042, 0.101)	2.49e-06	-0.048 (-0.075, -0.022)	0.00039065	-0.051 (-0.081, -0.022)	0.000702801	0.012 (-0.100 ,0.124)	0.832	-0.031 (-0.139 ,0.077)	0.574	-0.009 (-0.122 ,0.104)	0.879402	-0.032 (-0.147 ,0.082)	0.578563	0.126 (0.016 ,0.235)	0.0248133	0.086 (-0.023 ,0.195)	0.122384	-0.107 (-0.218 ,0.004)	0.0589367
Diabetes	-0.126 (-0.164, -0.088)	1.03e-10	-0.071 (-0.105, -0.037)	4.84e-05	0.151 (0.113, 0.19)	8.03e-15	-0.154 (-0.286 ,-0.021)	0.023	-0.055 (-0.182 ,0.073)	0.4	0.185 (0.051 ,0.318)	0.00678575	-0.020 (-0.155 ,0.115)	0.77698	-0.049 (-0.179 ,0.08)	0.455453	-0.15 (-0.279 ,-0.021)	0.0226749	-0.127 (-0.258 ,0.004)	0.0584619
All observed and estimated immune cell proportions were transformed by arcsine square root and standarized. Blue represents immune cell proportions observed from routine blood test, yellow represents those estimated from DNA methylation profiles.
